# Supplementary material for: L-Theanine Mitigates Chronic Alcoholic Intestinal Injury by Regulating Intestinal Alcohol and Linoleic-Arachidonic Acid Metabolism in Rats
Source: Nutrients. 2025 Jun 5;17(11):1943. doi: 10.3390/nu17111943 (PMC12157802; doi:10.3390/nu17111943)
Supplement: Supplementary file 1 [file nutrients-17-01943-s001.zip]

Archive with 1 entries (1 files):
- Supplementary material1.pdf
